# Supplementary material for: Multiple Reaction Monitoring (MRM)-Based Targeted Kidney Metabolite Profiling of a Mouse Model of Hyperuricemia
Source: Metabolites. 2026 May 27;16(6):362. doi: 10.3390/metabo16060362 (PMC13304198; doi:10.3390/metabo16060362)
Supplement: Supplementary file 1 [file metabolites-16-00362-s001.zip]

Archive with 1 entries (1 files):
- metabolites-4261528-supplementary.pdf
